# Supplementary material for: Coordinated active-reactive power optimization considering photovoltaic abandon based on second order cone programming in active distribution networks
Source: PLoS One. 2024 Sep 19;19(9):e0308450. doi: 10.1371/journal.pone.0308450 (PMC11412494; doi:10.1371/journal.pone.0308450)
Supplement: S1 File — (M) [file pone.0308450.s001.m]

%Name:IEEE33×îÓÅ³±Á÷
%%½øÐÐÊý¾ÝÔ¤´¦Àí£¬³õÖµ¶¨ÒåµÈ²Ù×÷
format short
tic 
data=loadcase('case33');%Ö¸¶¨ÎÄ¼þÖÐ±äÁ¿ÒÔ½á¹¹ÌåµÄÐÎÊ½¼ÓÔØµ½¹¤×÷ÇøµÄÐÂ±äÁ¿ÖÐ£¬¸÷×Ö·û¶Î±íÊ¾Ã¿ÖÖÏòÁ¿
bus=data.bus; %ÕªÈ¡½á¹¹ÌåÖÐÖ¸¶¨×Ö·û¶ÎÌáÈ¡Êý¾Ý
branch=data.branch;
bus(:,3)=bus(:,3)/1000;%/Ê±¿Ìµ÷ÓÃµÄÊ±ºò×¢ÒâÊÇ·ñÓÐ×Ô¶¯³ý1000
bus(:,4)=bus(:,4)/1000;
baseU=12.66;
baseS=100;
branch(:,3)=branch(:,3)*baseS/(baseU^2);%Çó×è¿¹±êçÛÖµ
branch(:,4)=branch(:,4)*baseS/(baseU^2);%Çó×è¿¹±êçÛÖµ
%%
%±äÁ¿¼°»ù±¾Ô¼ÊøµÄ½¨Á¢£¬ÓëÓÅ»¯µÄ¶¨Òå³õÊ¼»¯
nbranch=numel(find(branch(:,11)==1));
nbus=numel(bus(:,1));
%µçÑ¹µçÁ÷Ô¼Êø£¬¶¼²ÉÓÃ±êçÛÖµ
con=[];
U=sdpvar(nbus,1);%µçÑ¹Ä£Öµ±êçÛÖµµÄÆ½·½
I=sdpvar(nbranch,1);
con=con+[0<=I<=0.25^2];
con=con+[U(1)==1];
con=con+[0.97^2<=U(2:nbus)<=1.03^2];
% con=con+[0.9^2<=U(2:nbus)<=1.1^2];
%×è¿¹²ÎÊýºÍ»ù±¾µÄ¹¦ÂÊÔ¼Êø
R=branch(1:nbranch,3);%±êçÛÖµ
X=branch(1:nbranch,4);
Psend=sdpvar(nbranch,1);%±êçÛÖµ¡£
Qsend=sdpvar(nbranch,1);
PI=sdpvar(nbus,1);%±êçÛÖµ
QI=sdpvar(nbus,1);
frto=[branch(1:nbranch,1:2)];
%%
%DG³öÁ¦µÈÐ§¾»¸ººÉ²¿·Ö£¬²»Í¬µÄËãÀýÒª¸ù¾Ý¾ßÌåÊýÐÞ¸Ä£¬×¢ÈëÉè±¸Ö®Ò»£¬¿ÉÒÔÀí½âÎª¹â·ü
PDG=sdpvar(4,1);
QDG=sdpvar(4,1);
con=con+[0<=PDG<=1.4/baseS];
con=con+[QDG==PDG*tan(acos(0.95))];%¹¦ÂÊÒòÊý½Ç
%%
%·ÖµµÍ¶ÇÐµçÈÝµÄµÈÐ§¾»¸ººÉ²¿·Ö£¬×¢ÈëÉè±¸Ö®Ò»
QF=sdpvar(2,1);
GEAR=intvar(2,1);%GEARÊÇÒ»¸öº¬2Î¬ÔªËØµÄÁÐÏòÁ¿
con=con+[ismember(GEAR(1),[0 1 2 3])];%ismemberÈÃµ²Î»GEARÔÚ0123ÖÐ¿ÉÈ¡ÀëÉ¢ÕûÊý±äÁ¿
con=con+[ismember(GEAR(2),[0 1 2 3])];
con=con+[QF==GEAR*0.1/baseS];%SSCÍ¶ÇÐµçÈÝÌá¹©µÄÎÞ¹¦
%%
%SVCµÄµÈÐ§¾»¸ººÉ²¿·Ö£¬×¢ÈëÉè±¸Ö®Ò»
sdpvar SVC;%ÔÚ½Úµã9
con=con+[-0.3/baseS<=SVC<=0.3/baseS];%9ºÅ½ÚµãSVCÌá¹©ÎÞ¹¦¹¦ÂÊÏÞÖÆ
%%
%½ÚµãµÄÀàÐÍÇø·Ö£¬ÓÃÓÚºóÐøµÄ³±Á÷¼ÆËã£¬¾ÍÊÇÌØÊâÉè±¸·ÅÔÚÁËÄÇÐ©µØ·½
SSC=[22,25];%Í¶ÇÐµçÈÝ£¬·Öµ²Î»µÄ£¬ÔÚ22£¬25½Úµã
DG=[6,18,19,31];%DGËùÔÚ½Úµã
DGRT=[1,DG];%DG½Úµã¼ÓÉÏÁË¸ù½Úµã11
NDGRT=setdiff(1:nbus,DGRT);%Ã»ÓÐDGºÍ¸ù½ÚµãÊ£ÏÂµÄ½Úµã
NDGRTQ=setdiff(NDGRT,[9,22,25]);%Ã»ÓÐDGºÍ¸ù½ÚµãºÍÎÞ¹¦²¹³¥Ê£ÏÂµÄ½Úµã
%%
%µÚÒ»¸ö½ÚµãµÄ¹¦ÂÊ´¦Àí£¬ºÏÒ»ÆðÁË
con=con+[Psend(1)==-PI(1),Qsend(1)==-QI(1)];
con=con+[0<=Psend(1)<=8.0/baseS,0<=Qsend(1)<=5.0/baseS];
%Ðè×ª»¯Îª¾»·ûºÏ¸ººÉµÄ½ÚµãµÄ¹¦ÂÊÁÐÐ´
con=con+[PI(DG)==bus(DG,3)/baseS-PDG,QI(DG)==bus(DG,4)/baseS-QDG];%½«DG²¿·ÖµÄÓÐ¹¦ÎÞ¹¦¼ÆÈë¾»¸ººÉ
con=con+[QI(SSC)==bus(SSC,4)/baseS-QF];%·ÖµµÍ¶ÇÐµçÈÝÌá¹©ÎÞ¹¦µÄµÈÐ§
con=con+[QI(9)==bus(9,4)/baseS-SVC];%9½ÚµãµÄÎÞ¹¦¸ººÉµÈÐ§
%¶ÔÓÚÊ£ÏÂµÄ½ÚµãµÄÓÐ¹¦ºÍÎÞ¹¦µÄ¸ººÉ¾»Ëã
con=con+[PI(NDGRT)==bus(NDGRT,3)/baseS];%ÓÐ¹¦Ê£Óà½Úµã¾»·ûºÏÊÇ³ýÁË1,6,18,31
con=con+[QI(NDGRTQ)==bus(NDGRTQ,4)/baseS];%ÎÞ¹¦¸ººÉÊ£Óà½Úµã¾»¸ººÉÊÇ³ýÁË1,6,9,18,31,22,25
%%
%Distflow¹Ì¶¨ÐÎÊ½£¬ÄÇÃ´¿´À´ÊÇ²»±äµÄ£¬¾ÍÊÇÄ£ÐÍ¹«Ê½µÄ±à³Ì»¯½á¹û
for i=2:nbus
    mm=find(frto(:,2)==i);%i×÷ÎªÖ§Â·Ä©¶Ë¶ÔÓ¦µÄÖ§Â·ºÅ
    nn=frto(mm,1);%nnÊÇi×÷ÎªÖ§Â·Ä©¶ËµÄÖ§Â·µÄÊ×¶ËÄ¸Ïß
    linkbran=find(frto(:,1)==i);%i×÷ÎªÖ§Â·Ê×¶ÎµÄÖ§Â·ºÅ
    con=con+[I(mm)*U(mm)>=Psend(mm)^2+Qsend(mm)^2];
    con=con+[sum(Psend(mm))-sum(I(mm).*R(mm))==PI(i)+sum(Psend(linkbran))];%×¢Èë¹¦ÂÊµÈÓÚÁ÷³ö¹¦ÂÊ£¬ÕâÀïÈÔÈ»ÊÇÏßÐÔµÄ±íÊ¾
    con=con+[sum(Qsend(mm))-sum(I(mm).*X(mm))==QI(i)+sum(Qsend(linkbran))];
    con=con+[U(i)==U(nn)-2*(R(mm)*Psend(mm)+X(mm)*Qsend(mm))+(R(mm)^2+X(mm)^2)*I(mm)];%%%%Õâ±ßÒª¸Ä¼ÓÌõ¼þ
end
%%
%¹Ì¶¨³±Á÷ÅäÖÃÇó½âÆ÷¼°½á¹û
ops=sdpsettings('solver','cplex','verbose',2);
%obj=-sum(PI);%¼û±Ê¼Ç
obj=0.8*sum(I.*R)+0.2*(4*1.4/baseS-sum(PDG));%//////////////////////////////////////////
sol=solvesdp(con,obj,ops);
%%
if sol.problem==0%Í¨¹ý
 P1=double(Psend(1))*baseS
 Q1=double(Qsend(1))*baseS
 Pdg=double(PDG)*baseS
 Qdg=double(QDG)*baseS
 QSVC=double(SVC)*baseS
 QSSC=double(QF)*baseS
 %%%%%%%%%%%%%%%%%%%%
%  wuchazhi=double(I-(Psend.^2+Qsend.^2)./U(frto(:,1)));
%  baifenbi=double(wuchazhi./I*100)%°Ù·Ö±È·Ö×ÓµÄÖµ¡£
 wuchazhi=double(I-(Psend.^2+Qsend.^2)./U(frto(:,1)));
%  baifenbi=double(wuchazhi./I*100)%°Ù·Ö±È·Ö×ÓµÄÖµ¡£
baifenbi=double(wuchazhi)%°Ù·Ö±È·Ö×ÓµÄÖµ¡£
%  dangweizhi=double(GEAR)
%  realI=(double(I)).^(1/2)
 realU=(double(U)).^(1/2)
 %Netloss=double(sum(I.*R))*baseS*390
 %Qiguang=double(5.6-sum(PDG)*baseS)*351
 Netloss=double(sum(I.*R))*baseS*390
 Qiguang=double(5.6-sum(PDG)*baseS)*351
 Result=Netloss+Qiguang
 %TIME=sol.solvertime
 %%%%%%%%%%%%%%%%%%%%%%%
else
 display('Hmm, something went wrong!');%±¨´í´¦Àí£¬ÓÐ´íÎó
 sol.info
 yalmiperror(sol.problem)
end
%%
toc%¼ÆÊ±½áÊø
a=max(wuchazhi);
